# Supplementary material for: Causal Inference for First Non‐Fatal Events With the Competing Risk of Death: A Principal Stratification Approach
Source: Stat Med. 2025 Nov 18;44(25-27):e70311. doi: 10.1002/sim.70311 (PMC12625808; doi:10.1002/sim.70311)
Supplement: Supplementary file 1 — Data files: sim70311‐sup‐0001‐DataFiles.zip. [file SIM-44-0-s001.zip]

Archive with 48 entries (44 files):
- codes/
- codes/.Rhistory
- codes/example_est_data.R
- __MACOSX/codes/._example_est_data.R
- codes/simulation_ig.R
- __MACOSX/codes/._simulation_ig.R
- codes/.DS_Store
- __MACOSX/codes/._.DS_Store
- codes/example/
- codes/functions.R
- __MACOSX/codes/._functions.R
- codes/simulations/
- codes/appendix codes/
- codes/simulation_gamma.R
- __MACOSX/codes/._simulation_gamma.R
- codes/proportionality.R
- __MACOSX/codes/._proportionality.R
- codes/example_CI.R
- __MACOSX/codes/._example_CI.R
- codes/README.docx
- __MACOSX/codes/._README.docx
- codes/example_est.R
- __MACOSX/codes/._example_est.R
- codes/example/.Rhistory
- codes/example/.DS_Store
- __MACOSX/codes/example/._.DS_Store
- codes/example/seed.R
- __MACOSX/codes/example/._seed.R
- codes/example/combine_summary.R
- __MACOSX/codes/example/._combine_summary.R
- codes/simulations/.DS_Store
- __MACOSX/codes/simulations/._.DS_Store
- codes/simulations/combine.R
- __MACOSX/codes/simulations/._combine.R
- codes/simulations/simulation_summary.R
- __MACOSX/codes/simulations/._simulation_summary.R
- codes/simulations/number.R
- __MACOSX/codes/simulations/._number.R
- codes/appendix codes/.DS_Store
- __MACOSX/codes/appendix codes/._.DS_Store
- codes/appendix codes/example_copula_est.R
- __MACOSX/codes/appendix codes/._example_copula_est.R
- codes/appendix codes/example_copula_summary.R
- __MACOSX/codes/appendix codes/._example_copula_summary.R
- codes/appendix codes/example_copula_CI.R
- __MACOSX/codes/appendix codes/._example_copula_CI.R
- codes/appendix codes/copula_comparison.R
- __MACOSX/codes/appendix codes/._copula_comparison.R
