# Supplementary material for: Causal Inference for First Non‐Fatal Events With the Competing Risk of Death: A Principal Stratification Approach
Source: Stat Med. 2025 Nov 18;44(25-27):e70311. doi: 10.1002/sim.70311 (PMC12625808; doi:10.1002/sim.70311)
Supplement: Supplementary file 1 — Data files: sim70311‐sup‐0001‐DataFiles.zip. [file SIM-44-0-s001.zip › codes/simulation_ig.R]

##############################################################
##################### Simulation studies #####################
##############################################################
# Load required libraries
library(dplyr)
library(ggplot2)
library(magrittr)
library(survival)
library(pec)
library(nleqslv)
library(mgcv)

# Load defined functions
# setwd() # set the working directory
source("./functions.R")

# Load input from the server
args <- commandArgs(trailingOnly = TRUE)

# Assign input from the server to parameters
lambda_ctrl <- as.numeric(args[1])  # $\lambda_0$
gamma_true_val <- as.numeric(args[2])  # True value of $\gamma$ used in generating the datasets
gamma_val <- as.numeric(args[3])  # $\Tilda{\gamma}$ prespecified when estimating principal stratum probabilities
setseed <- as.numeric(args[4])  # Random seed

# Other parameters
iters <- 100  # Maximum iterations for the Newton-Raphson algorithm
covariates <- c("trt")  # Covariates to include (e.g., treatment assignment)
p <- length(covariates)  # Number of covariates
n_val <- 300  # Total number of subjects
lambda_trt <- 0.2  # Death rate for treatment group
lambda_total <- lambda_trt + lambda_ctrl  # Total event rate
eta_ctrl <- 2  # Event rate (eta) used in the formula of $\eta_{T}^{0}$
hazard_ratio <- 0.5  # Marginal proportional hazard ratio
log_hr <- log(hazard_ratio)  # Log of the hazard ratio
censor_val <- 0.03  # Censoring rate $\lambda_c$
max_follow <- 2  # Maximum follow-up time $\tau$
distribution <- "ig"  # Frailty distribution at baseline

# Generate hypothetical dataset without mortality
data_hyp <- hyp_rawdata_fn(
  hr = hazard_ratio,
  gamma_true = gamma_true_val,
  n = n_val,
  eta = eta_ctrl,
  seed = setseed,
  censor_rate = censor_val,
  max_t = max_follow,
  dist = distribution
)

# Fit Cox proportional hazards model for event time in the hypothetical dataset
hyp_fit_event <- coxph(Surv(day, hosp) ~ trt, data_hyp, x = TRUE)
hyp_summary <- summary(hyp_fit_event)

# Generate dataset with mortality
data <- rawdata_fn(
  hr = hazard_ratio,
  lambda_ttl = lambda_total,
  lambda_true_trt = lambda_trt,
  lambda_true_ctrl = lambda_ctrl,
  gamma_true = gamma_true_val,
  n = n_val,
  eta = eta_ctrl,
  seed = setseed,
  censor_rate = censor_val,
  max_t = max_follow,
  dist = distribution
)

# Select relevant variables from the dataset
data %<>% select(pt, trt, ttdeath, dead, day, hosp, frailty)

# Compute summary statistics for treatment group
dd_trt <- data %>% filter(trt == 1)
death_prop_trt <- mean(dd_trt$dead) * 100 # the average proportions of death
hosp_prop_trt <- mean(dd_trt$hosp) * 100 # the average proportion of patients with a non-fatal event
followup_trt <- mean(dd_trt$ttdeath) # the mean duration of the follow-up times
admincens_prop_trt <- mean(dd_trt$ttdeath == max_follow) * 100 # the average proportions of administrative censoring
lof_prop_trt <- mean(dd_trt$ttdeath < max_follow & dd_trt$dead == 0) * 100 # the average proportion of lost to follow-up

# Compute summary statistics for control group
dd_ctrl <- data %>% filter(trt == 0)
death_prop_ctrl <- mean(dd_ctrl$dead) * 100 # the average proportions of death
hosp_prop_ctrl <- mean(dd_ctrl$hosp) * 100 # the average proportion of patients with a non-fatal event
followup_ctrl <- mean(dd_ctrl$ttdeath) # the mean duration of the follow-up times
admincens_prop_ctrl <- mean(dd_ctrl$ttdeath == max_follow) * 100 # the average proportions of administrative censorin
lof_prop_ctrl <- mean(dd_ctrl$ttdeath < max_follow & dd_ctrl$dead == 0) * 100 # the average proportion of lost to foll

# Fit Cox proportional hazards models for death and event times
# - To estimate conditional cumulative hazard
fit_death <- coxph(Surv(ttdeath, dead) ~ trt, data, x = TRUE)
fit_event <- coxph(Surv(day, hosp) ~ trt, data, x = TRUE)
cause_summary <- summary(fit_event)

# Define set of unique event times ($\mathcal{S}$) - Collection the first non-fatal event times from all subjects
candidate_time <- data %>% filter(hosp == 1) %>% pull(day) %>% unique() %>% sort()

# Create candidate set with principal stratum probabilities
candidate <- lapply(candidate_time, function(ct) {
  
  ct <- as.numeric(ct)
  
  # Identify at-risk subjects
  c_risk_id <- which(data$day >= ct)
  data_atrisk <- data[c_risk_id, ]
  
  # Compute conditional cumulative hazard at each `ct`
  data_atrisk <- data_atrisk %>%
    group_by(pt) %>%
    mutate(
      cumu_haz_cf = as.numeric((predictSurvProb(fit_death, 1 - as.data.frame(trt), times = ct)^(-1/gamma_val) - 1) * gamma_val),
      cumu_haz_ct = as.numeric((predictSurvProb(fit_death, as.data.frame(trt), times = ct)^(-1/gamma_val) - 1) * gamma_val),
      survprob_nonfatal = survprob_nonfatal_fn(data, ref_row = cur_data(), cov = "trt", t = ct, death_t_var = "ttdeath", nonfatal_t_var = "day"),
      cum_event = as.numeric((survprob_nonfatal^(-1/gamma_val) - 1) * (gamma_val + cumu_haz_ct))) %>%
    ungroup()
  
  # Calculate the principal stratum probabilities
  data_atrisk %<>% mutate(
    p_principal_empirical = case_when(
      day == ct ~ ((gamma_val + cum_event) / (gamma_val + cum_event + cumu_haz_cf)) ^ (1 + gamma_val),
      day > ct ~ ((gamma_val + cum_event) / (gamma_val + cum_event + cumu_haz_cf)) ^ gamma_val
    )
  )
  
  # Compile at-risk and event probabilities
  c_event_id <- which(data$day == ct & data$hosp == 1)
  prob_pcp <- data_atrisk[data_atrisk$pt == c_risk_id, ]$p_principal_empirical
  prob_event <- data_atrisk[data_atrisk$pt == c_event_id, ]$p_principal_empirical
  
  return(list("risk_id" = c_risk_id, "event_id" = c_event_id, "prob" = prob_pcp, "prob_event" = prob_event))
})

names(candidate) <- candidate_time
candidate <- Filter(Negate(anyNA), candidate)
unique_time <- as.numeric(names(candidate))

# Newton-Raphson iteration
store_betas <- matrix(NA, nrow = p, ncol = iters)

# Initialize beta
beta <- matrix(0, nrow = p)

index <- 1
for (i in 1:iters) {
  cat("Iteration =", i, "\n")
  gradient <- Gradient_pcp(beta, data, unique_time, candidate, covariates)
  variance <- Variance_pcp(beta, data, unique_time, candidate, covariates)
  store_betas[,i] <- beta <- beta + variance %*% gradient
  
  # Convergence check
  if (i > 1 && sum(store_betas[,i] - store_betas[,i - 1]) < 1e-4) break
  
  index <- index + 1
}

# Save results
pcp_summary <- c(
  cause_summary$coefficients[1], store_betas[1,index], hyp_summary$coefficients[1],
  gamma_true_val, gamma_val, lambda_ctrl, lambda_trt, eta_ctrl, hazard_ratio, n_val,
  death_prop_trt, admincens_prop_trt, lof_prop_trt, followup_trt, hosp_prop_trt,
  death_prop_ctrl, admincens_prop_ctrl, lof_prop_ctrl, followup_ctrl, hosp_prop_ctrl
)

output_file <- paste0("./results/", distribution, "_", lambda_ctrl, "_", gamma_true_val, "_", gamma_val, "_", setseed, ".csv")
write.table(pcp_summary, file = output_file, sep = ",", row.names = FALSE, col.names = FALSE)
