# Supplementary material for: Causal Inference for First Non‐Fatal Events With the Competing Risk of Death: A Principal Stratification Approach
Source: Stat Med. 2025 Nov 18;44(25-27):e70311. doi: 10.1002/sim.70311 (PMC12625808; doi:10.1002/sim.70311)
Supplement: Supplementary file 1 — Data files: sim70311‐sup‐0001‐DataFiles.zip. [file SIM-44-0-s001.zip › codes/functions.R]

##############################################################
## Below defines a list of functions
# - survprob_nonfatal: Empirical estimation of the probability of remaining event-free at time t, given survival at t 
# - cumu_haz_fn: $\eta_{T}^{1}$ used in the simulation - Conditional Cumulative Hazard for T given $\theta=1$ (Active Treatment Arm)
# - eventtime_generator: Function to generate non-fatal event times in the data simulations
# - rawdata_fn: Function to Generate Simulation Datasets
# - hyp_rawdata_fn: Function to Generate Hypothetical Datasets for Simulations with No Deaths ($\lambda_1$=$\lambda_0$=0)
# - Gradient_pcp: Function to Calculate the Gradient of the Likelihood (Score Function)
# - Variance_pcp: Function to Calculate the Variance of the Score Function (Fisher Information)
# #############################################################


# #############################################################
# Function: Empirical estimation of the probability of remaining event-free at time t, given survival at t  
# Parameters:  
# - data: The full dataset  
# - ref_row: The reference row for the subject of interest  
# - covariate: The subject's covariate used for subsetting  
# - time_point: The time at which the probability is calculated  
# - time_death: The variable representing the time of death  
# - time_nonfatal: The variable representing the time of a non-fatal event  

survprob_nonfatal_fn <- function(dt, ref_row, cov, t, death_t_var, nonfatal_t_var) {
  
  cov_value <- pull(ref_row, cov)
  dt_subset <- dt[dt[[cov]] == cov_value, ]
  count_1 <- sum(dt_subset[[nonfatal_t_var]] > t)
  count_2 <- sum(dt_subset[[death_t_var]] > t)
  
  return(count_1 / count_2)
}

# #############################################################
# Function: Conditional Cumulative Hazard for T given $\theta=1$ (Active Treatment Arm)
# Parameters:
# - t: Time
# - hr: Intended marginal proportional hazard ratio
# - gamma_true: True value of gamma used in data generation
# - eta: eta parameter in the formula for eta_T^0
# - lambda_ttl: Total death rate (lambda_0 + lambda_1)

cumu_haz_fn <- function(t, hr, gamma_true, eta, lambda_ttl) {
  ((1 - hr) * gamma_true^(1 - hr * eta / (eta + lambda_ttl)) * 
     (gamma_true + (lambda_ttl + eta) * t)^(hr * eta / (eta + lambda_ttl)) - 
     gamma_true + gamma_true * hr + lambda_ttl * hr * t) * 
    eta / (lambda_ttl - eta * (hr - 1))
}

# #############################################################
# Function: Non-fatal Event Time Generator
# Parameters:
# - theta: Subject-level frailty
# - censortime: Subject-level last known follow-up time
# - arm: Assigned treatment arm
# - eta: eta parameter in the formula for eta_T^0

eventtime_generator <- function(theta, censortime, arm, hr, gamma_true, eta, lambda_ttl) {
  u <- runif(1, 0, 1)
  if (arm == 1) {
    f <- function(t) theta * cumu_haz_fn(t, hr, gamma_true, eta, lambda_ttl) + log(u)
    root <- uniroot(f, interval = c(0, censortime), tol = 1e-4, extendInt = "yes")$root
  } else {
    root <- uniroot(function(t) theta * eta * t + log(u), interval = c(0, censortime), tol = 1e-4, extendInt = "yes")$root
  }
  return(root)
}

# #############################################################
# Function to Generate Simulation Datasets
# Parameters:
# - hr: Intended marginal proportional hazard ratio
# - lambda_ttl: Total death rate (lambda_0 + lambda_1)
# - lambda_true_trt: Lambda_1 (death rate for active treatment arm)
# - lambda_true_ctrl: Lambda_0 (death rate for placebo arm)
# - gamma_true: True value of gamma
# - n: Total sample size
# - eta: Eta parameter in the formula for eta_T^0
# - censor_rate: Censoring rate (lambda_c)
# - max_t: Maximum follow-up time (tau)
# - dist: frailty distribution at baseline, either the gamma distribution or the inverse Gaussian distribution

rawdata_fn <- function(hr, lambda_ttl, lambda_true_trt, lambda_true_ctrl,
                       gamma_true, n, eta, seed, censor_rate, max_t, dist) {
  
  # Check for invalid input
  if (lambda_ttl - eta * (hr - 1) == 0) {
    print("lambda_ttl-eta_ctrl*(hr-1) cannot be 0")
  } else {
    # Set seed for reproducibility
    set.seed(seed)
    
    # Initialize dataset
    data <- data.frame(pt = 1:n)
    data %<>% mutate(trt = rbinom(n, 1, 0.5))
    
    # Generate frailty (theta) based on the specified distribution
    if (dist == "gamma") {
      data %<>% mutate(frailty = rgamma(n = n, shape = gamma_true, scale = 1 / gamma_true))
    } else if (dist == "ig") {
      data %<>% mutate(frailty = rig(n = n, mean = 1, scale = 1 / gamma_true))
    } else {
      stop("Error: Unsupported distribution. Use 'gamma' or 'ig'.")
    }
    
    # Generate death rate
    data %<>% mutate(
      deathrate = case_when(
        trt == 1 ~ lambda_true_trt * frailty,
        trt == 0 ~ lambda_true_ctrl * frailty
      )
    )
    
    # Generate times to death and censoring
    data %<>% mutate(
      deathtime = sapply(deathrate, rexp, n = 1),
      censor = pmin(rexp(n = n, censor_rate), rep(max_t, n)),
      ttdeath = pmin(deathtime, censor),
      dead = 1 * (deathtime == ttdeath)
    )

    # Generate non-fatal event times
    data %<>% mutate(
      eventtime = apply(
        X = cbind(data$frailty, data$ttdeath, data$trt), 
        MARGIN = 1, 
        function(x) eventtime_generator(x[1], x[2], x[3], hr, gamma_true, eta, lambda_ttl)
      )
    )
    
    # Determine non-fatal event time (day) and its status indicator (hospitalization)
    data %<>% mutate(
      day = pmin(ttdeath, eventtime),
      hosp = 1 * (eventtime == day)
    )
    
    return(data)
  }
}

# #############################################################
# Function to Generate Hypothetical Datasets for Simulations with No Deaths ($\lambda_1$=$\lambda_0$=0)
# Parameters:
# - hr: Intended marginal proportional hazard ratio
# - gamma_true: True value of gamma for generating datasets
# - n: Total sample size
# - eta: Eta parameter used in the formula for eta_T^0
# - seed: Random seed for reproducibility
# - censor_rate: Censoring rate (lambda_c)
# - max_t: Maximum follow-up time (tau)
# - dist: Frailty distribution, either "gamma" or "ig" (inverse Gaussian)

hyp_rawdata_fn <- function(hr, gamma_true, n, eta, seed, censor_rate, max_t, dist) {
  
  # Set seed for reproducibility
  set.seed(seed)
  
  # Initialize dataset
  data <- data.frame(pt = 1:n)
  data %<>% mutate(trt = rbinom(n, 1, 0.5))  # Assign treatment arm randomly
  
  # Generate frailty (theta) based on the specified distribution
  if (dist == "gamma") {
    data %<>% mutate(frailty = rgamma(n = n, shape = gamma_true, scale = 1 / gamma_true))
  } else if (dist == "ig") {
    data %<>% mutate(frailty = rig(n = n, mean = 1, scale = 1 / gamma_true))
  } else {
    stop("Error: Unsupported distribution. Use 'gamma' or 'ig'.")
  }
  
  # Generate censoring times
  data %<>% mutate(censor = pmin(rexp(n = n, rate = censor_rate), rep(max_t, n)))
  
  # Generate non-fatal event times
  data %<>% mutate(
    eventtime = apply(
      X = cbind(frailty, censor, trt),
      MARGIN = 1,
      function(x) eventtime_generator(x[1], x[2], x[3], hr, gamma_true, eta, lambda_ttl = 0)
    )
  )
  
  # Determine non-fatal event time (day) and its status indicator (hospitalization)
  data %<>% mutate(
    day = pmin(censor, eventtime),
    hosp = 1 * (eventtime == day)
  )
  
  return(data)
}

##########################################################################
## To implement the proportional principal stratum hazards (PPSH) model ##
##########################################################################

# #############################################################
# Function to Calculate the Gradient of the Likelihood (Score Function)
# Parameters:
# - beta: Parameter vector of interest in the PPSH model (treatment effect)
# - data: Input dataset
# - unique_time: Vector of times in the set $\mathcal{S}$ - Collection the first non-fatal event times from all subjects
# - candidate: List of principal stratum probabilities for each at-risk subject at each time in $\mathcal{S}$
# - covariates: List of covariate names
# #############################################################

Gradient_pcp <- function(beta, data, unique_time, candidate, covariates) {
  
  # Select covariates and determine the number of covariates
  Xs <- data %>% ungroup() %>% select(all_of(covariates))
  p <- ncol(Xs)  # Number of covariates
  
  # Compute gradient for each event time
  gradient <- sapply(unique_time, function(ut) {
    
    ut <- as.character(ut)  
    
    # Get IDs and covariate matrix for at-risk subjects at time `ut`
    risk_id <- candidate[[ut]]$risk_id
    X_risk_set <- Xs[risk_id, ] %>% as.matrix(ncol = p) # Covariate matrix
    prob <- candidate[[ut]]$prob  # Principal stratum probabilities
    
    # Calculate numerator and denominator for risk set contribution in the score function
    t1 <- t(prob * X_risk_set) %*% exp(X_risk_set %*% beta) %>% as.matrix(nrow = p)
    t2 <- sum(prob * exp(X_risk_set %*% beta))
    t1_t2 <- t1 / t2  # Contribution from risk set
    
    # Get IDs and covariate matrix for subjects with the event at time `ut`
    event_id <- candidate[[ut]]$event_id
    X_event_set <- Xs[event_id, ] %>% as.data.frame()
    
    # Compute gradient contribution for subjects with the event
    sum_over_sub <- apply(X_event_set, 1, function(xd) {
      xd <- matrix(as.numeric(xd), nrow = p)  
      return(xd - t1_t2)
    }) %>% as.matrix(nrow = p)
    
    return(sum_over_sub)  # Gradient contribution for this time point
  })
  
  # Combine gradients across time points into a matrix
  gradient_matrix <- if (p > 1) {
    do.call(cbind, gradient)
  } else {
    unlist(gradient)
  }
  
  # Weigh gradient contributions by principal stratum probabilities
  prob_event <- lapply(candidate, function(evt) evt$prob_event) %>% unlist()
  gradient <- gradient_matrix %*% prob_event
  
  return(gradient)
}

# #############################################################
# Function to Calculate the Variance of the Score Function (Fisher Information)
# Parameters:
# - beta: Parameter vector of interest in the PPSH model (treatment effect)
# - data: Input dataset
# - unique_time: Vector of times in the set $\mathcal{S}$ - Collection the first non-fatal event times from all subjects
# - candidate: List of principal stratum probabilities for each at-risk subject at each time in $\mathcal{S}$
# - covariates: List of covariate names
# #############################################################

Variance_pcp <- function(beta, data, unique_time, candidate, covariates) {
  
  # Select covariates and determine the number of covariates
  Xs <- data %>% ungroup() %>% select(all_of(covariates))
  p <- ncol(Xs)  # Number of covariates
  
  # Compute Fisher information for each unique time
  fisher <- sapply(unique_time, function(ut) {
    
    ut <- as.character(ut) 
    
    # Get IDs and covariate matrix for at-risk subjects at time `ut`
    risk_id <- candidate[[ut]]$risk_id
    X_risk_set <- Xs[risk_id, ] %>% as.matrix(ncol = p)
    prob <- candidate[[ut]]$prob  # Principal stratum probabilities
    
    # Compute components of Fisher information
    X_beta <- X_risk_set %*% beta
    sum1 <- sum(prob * exp(X_beta))
    sum2 <- t(sweep(X_risk_set, 1, prob * exp(X_beta), `*`)) %*% X_risk_set
    sum3_temp <- t(X_risk_set) %*% (prob * exp(X_beta))
    sum3 <- sum3_temp %*% t(sum3_temp)
    
    # Compute Fisher information contribution for each subject with the event
    event_id <- candidate[[ut]]$event_id
    X_event_set <- Xs[event_id, ] %>% as.data.frame()
    sum_over_sub <- lapply(1:nrow(X_event_set), function(i) {
      return(-(sum1 * sum2 - sum3) / sum1^2)
    })
    
    return(sum_over_sub)  # Fisher information contribution for this time point
  })
  
  # Weigh Fisher information contributions by principal stratum probabilities
  prob_event <- lapply(candidate, function(evt) evt$prob_event)
  fisher_sub <- Map(function(mat_list, prob_list) {
    Map(function(mat, prob) mat * prob, mat_list, prob_list)
  }, fisher, prob_event)
  
  # Aggregate Fisher information
  fisher <- Reduce("+", unlist(fisher_sub, recursive = FALSE))
  variance <- -solve(fisher)  # Negative inverse of Fisher information
  
  return(variance)
}
