# Supplementary material for: Causal Inference for First Non‐Fatal Events With the Competing Risk of Death: A Principal Stratification Approach
Source: Stat Med. 2025 Nov 18;44(25-27):e70311. doi: 10.1002/sim.70311 (PMC12625808; doi:10.1002/sim.70311)
Supplement: Supplementary file 1 — Data files: sim70311‐sup‐0001‐DataFiles.zip. [file SIM-44-0-s001.zip › codes/proportionality.R]

#############################################################
################### Proportionality Test ####################
#############################################################

source("./functions.R")
setwd("./data")

library(dplyr)

# Set parameters
gamma_values <- c(0.25, 0.5, 1, 2, 5, 10)  # Gamma values used in principal stratum probability estimation
covariates <- c("treat")  # Covariates for the analysis
p <- length(covariates)  # Number of covariates
max_iters <- 100  # Maximum iterations for Newton-Raphson algorithm

# Initialize results storage
p_values <- data.frame(gamma_value = gamma_values, p_value = NA)

for (g_idx in seq_along(gamma_values)) {
  
  gamma_value <- gamma_values[g_idx]
  
  # Load processed data
  candidate <- readRDS(paste0(gamma_value, "_candidate.RData"))  # Principal stratum data
  unique_time <- as.numeric(names(candidate))  # Unique non-fatal event times
  
  # Load and preprocess datasets
  copern_cov <- read.csv("copernbase.csv")
  copern <- read.csv("copern.csv")
  
  # Keep only the first non-fatal event per subject
  copern_first <- copern %>% 
    group_by(patno) %>% 
    mutate(death_time = max(day), death_ind = max(dead)) %>% 
    select(-dead) %>% 
    slice(1) %>% ungroup()
  
  # Merge with covariate data and filter positive event times
  copern <- copern_first %>% 
    right_join(copern_cov) %>% 
    filter(day > 0) %>% 
    mutate(treat = ifelse(treat == "A", 1, 0))
  
  # Initialize Newton-Raphson iteration
  beta <- matrix(0, nrow = p)  # Initial beta values
  store_betas <- matrix(NA, nrow = p, ncol = max_iters)
  
  for (i in 1:max_iters) {
    gradient <- Gradient_pcp(beta, copern, unique_time, candidate, covariates)
    variance <- Variance_pcp(beta, copern, unique_time, candidate, covariates)
    store_betas[, i] <- beta <- beta + variance %*% gradient
    
    # Convergence check
    if (i > 1 && sum(abs(store_betas[, i] - store_betas[, i - 1])) < 1e-4) break
  }
  
  # Extract covariate matrix
  Xs <- copern %>% ungroup() %>% select(all_of(covariates))
  
  # Compute Schoenfeld residuals
  compute_gradient <- function(ut) {
    ut <- as.character(ut)
    risk_id <- candidate[[ut]]$risk_id
    X_risk_set <- as.matrix(Xs[risk_id, ])
    prob <- candidate[[ut]]$prob
    
    t1 <- t(prob * X_risk_set) %*% exp(X_risk_set %*% beta)
    t2 <- sum(prob * exp(X_risk_set %*% beta))
    t1_t2 <- t1 / t2  # Risk set contribution
    
    event_id <- candidate[[ut]]$event_id
    X_event_set <- as.matrix(Xs[event_id, ])
    
    apply(X_event_set, 1, function(xd) {
      as.numeric(xd) - t1_t2
    })
  }
  
  gradient <- sapply(unique_time, compute_gradient) %>% unlist()
  
  # Compute unscaled Schoenfeld residuals
  prob_event <- lapply(candidate, function(evt) evt$prob_event) %>% unlist()
  unscaled_scho <- gradient * prob_event
  
  # Compute information matrix
  compute_information <- function(ut) {
    ut <- as.character(ut)
    risk_id <- candidate[[ut]]$risk_id
    X_risk_set <- as.matrix(Xs[risk_id, ])
    prob <- candidate[[ut]]$prob
    
    X_beta <- X_risk_set %*% beta
    sum1 <- sum(prob * exp(X_beta))
    sum2 <- t(sweep(X_risk_set, 1, prob * exp(X_beta), `*`)) %*% X_risk_set
    sum3 <- (t(X_risk_set) %*% (prob * exp(X_beta))) %*% t(t(X_risk_set) %*% (prob * exp(X_beta)))
    
    event_id <- candidate[[ut]]$event_id
    lapply(1:length(event_id), function(i) (sum1 * sum2 - sum3) / sum1^2)
  }
  
  info <- sapply(unique_time, compute_information) %>% unlist()
  
  # Compute the weight for each unscaled Schoenfeld residual
  variance <- Map(function(mat_list, prob_list) {
    Map(function(mat, prob) mat * prob, mat_list, prob_list)
  }, info, prob_event) %>% unlist()
  
  # Compute scaled Schoenfeld residuals
  scaled_scho <- unscaled_scho / variance
  
  time <- sapply(unique_time, function(ut) {
    rep(as.numeric(ut), length(candidate[[as.character(ut)]]$event_id))
  }) %>% unlist()
  
  diag_df <- tibble(time = time, scaled_scho = scaled_scho)
  
  # Compute test statistic
  test_stat <- (sum(time * unscaled_scho) / sum(variance * time^2))^2 * sum(variance * time^2)
  
  # Compute p-value
  p_values$p_value[g_idx] <- pchisq(test_stat, df = 1, lower.tail = FALSE)
}

p_values %>% mutate(p_value = round(p_value, 2))
