# Supplementary material for: Causal Inference for First Non‐Fatal Events With the Competing Risk of Death: A Principal Stratification Approach
Source: Stat Med. 2025 Nov 18;44(25-27):e70311. doi: 10.1002/sim.70311 (PMC12625808; doi:10.1002/sim.70311)
Supplement: Supplementary file 1 — Data files: sim70311‐sup‐0001‐DataFiles.zip. [file SIM-44-0-s001.zip › codes/example_CI.R]

#############################################################
############ Application to the COPERNICUS trial ############
##################### Bootstrap for CI ######################
#############################################################
# Load Required Libraries
library(dplyr)
library(survival)
library(pec)
library(magrittr)

# Load defined functions
# setwd() # set the working directory
source("./functions.R")

# Load input from the server
args <- commandArgs(trailingOnly = TRUE)

# Assign input from the server to parameters
gamma_val <- as.numeric(args[1]) # $\Tilda{\gamma}$ prespecified when estimating principal stratum probabilities
setseed <- as.numeric(args[2]) # random seed

# Other parameters
covariates <- c("treat") # treatment assignment as the baseline covariate
p <- length(covariates) # Number of covariates
iters <- 100 # max iterations in the Newton-Raphson algorithm

# Load Data
copern_cov <- read.csv("./data/copernbase.csv") # Baseline covariates
copern <- read.csv("./data/copern.csv")

# Prepare Data for Analysis
copern_first <- copern %>%
  group_by(patno) %>%
  mutate(
    death_time = max(day),
    death_ind = max(dead)
  ) %>%
  select(-dead) %>%
  slice(1) %>% ungroup()  # Retain only the first event for each subject

copern <- copern_first %>%
  right_join(copern_cov, by = c("patno", "treat")) %>%
  filter(day > 0) %>%
  mutate(treat = ifelse(treat == "A", 1, 0))

# Subject IDs and Sample Size
oldid <- unique(copern$patno)
n <- length(oldid)

# Bootstrap Sampling
set.seed(setseed)
id_boot <- sample(oldid, n, replace = TRUE)
newid <- 1:n
id_df <- data.frame(id_boot, newid)

copern <- do.call("rbind", apply(id_df, 1, function(x) {
  copern$newid <- x[2]
  copern[copern$patno == x[1], ]
}))

##############################################################
# Fit Cox proportional hazards models for death and event times
# - To estimate conditional cumulative hazard 
fit_death <- coxph(Surv(death_time, death_ind) ~ treat, data = copern, x = TRUE)
fit_event <- coxph(Surv(day, hosp) ~ treat, data = copern, x = TRUE)

# Define set of unique event times ($\mathcal{S}$) - Collection the first non-fatal event times from all subjects
candidate_time <- copern[copern$hosp == 1,]$day %>% unique() %>% sort()

# Create candidate set with principal stratum probabilities
candidate <- lapply(candidate_time, function(ct){
  
  ct <- as.numeric(ct)
  
  # Identify at-risk subjects
  c_risk_id <- copern %>% filter(day >= ct) %>% pull(newid) %>% sort()
  data_atrisk <- copern %>% filter(newid %in% c_risk_id)
  
  # Compute conditional cumulative hazard at each `ct`
  data_atrisk %<>% group_by(newid) %>% mutate(
    cumu_haz_cf = as.numeric((predictSurvProb(fit_death, newdata = as.data.frame(across(all_of(covariates)) %>% mutate(treat = 1 - treat)), times = ct)^(-1/gamma_val) - 1) * gamma_val),
    cumu_haz_ct = as.numeric((predictSurvProb(fit_death, newdata = as.data.frame(across(all_of(covariates))), times = ct)^(-1/gamma_val) - 1) * gamma_val),
    survprob_nonfatal = survprob_nonfatal_fn(copern, ref_row = cur_data(), cov = "treat", t = ct, death_t_var = "death_time", nonfatal_t_var = "day"),
    cum_event = as.numeric((survprob_nonfatal^(-1/gamma_val) - 1) * (gamma_val + cumu_haz_ct))) %>%
    ungroup()
  
  # Calculate the principal stratum probabilities
  data_atrisk %<>% mutate(
    p_principal_empirical = case_when(
      day == ct ~ ((gamma_val + cum_event) / (gamma_val + cum_event + cumu_haz_cf))^(1 + gamma_val),
      day > ct  ~ ((gamma_val + cum_event) / (gamma_val + cum_event + cumu_haz_cf))^(gamma_val)
    ))    
  
  # Compile at-risk and event probabilities
  c_event_id <- copern %>% filter(day == ct & hosp == 1) %>% pull(newid)
  prob_pcp <- data_atrisk %>% filter(newid %in% c_risk_id) %>% pull(p_principal_empirical)
  prob_event <- data_atrisk %>% filter(newid %in% c_event_id) %>% pull(p_principal_empirical)
  
  return(list("risk_id" = c_risk_id, "event_id" = c_event_id, "prob" = prob_pcp, "prob_event" = prob_event))
})

# Clean and Store Candidate Data
names(candidate) <- candidate_time
candidate <- Filter(Negate(anyNA), candidate)
unique_time <- as.numeric(names(candidate))

# Newton-Raphson iteration
store_betas <- matrix(NA, nrow = p, ncol = iters)

# Initialize beta
beta <- matrix(0, nrow = p)

index <- 1

for (i in 1:iters) {
  
  gradient <- Gradient_pcp(beta, copern, unique_time, candidate, covariates)
  variance <- Variance_pcp(beta, copern, unique_time, candidate, covariates)
  store_betas[,i] <- beta <- beta + variance %*% gradient
  
  # Convergence check
  if (i > 1 && sum(store_betas[,i] - store_betas[,i - 1]) < 1e-4) break
  
  index <- index + 1
}

# Extract Log Hazard Ratio
loghr <- store_betas[1, index]

# save results
write.table(cbind(gamma_val, loghr), file = paste0("./results/copern_", gamma_val, "_", setseed,  ".csv"), sep = ",", row.names = F, col.names = F)
