# Supplementary material for: Causal Inference for First Non‐Fatal Events With the Competing Risk of Death: A Principal Stratification Approach
Source: Stat Med. 2025 Nov 18;44(25-27):e70311. doi: 10.1002/sim.70311 (PMC12625808; doi:10.1002/sim.70311)
Supplement: Supplementary file 1 — Data files: sim70311‐sup‐0001‐DataFiles.zip. [file SIM-44-0-s001.zip › codes/example/seed.R]

##############################################################
# Generate two parameters used in the real data application
#	- $\Tilda{\gamma}$ specified in the estimation of principal stratum probabilities
#	- Random seed
##############################################################
library(dplyr)

# $\Tilda{\gamma}$ specified in the estimation of principal stratum probabilities.
gamma_val <- c(0.25, 0.5, 1, 2, 5, 10)
# Random seed: # number of bootstraps
setseed <- 1:1000

seed <- expand.grid(gamma_val, setseed)

seed %<>% rename(gamma_val = Var1, setseed = Var2) %>%
  arrange(gamma_val, setseed)

write.table(seed, file = "seed.txt", sep = " ", row.names = F, col.names = F)
