# Supplementary material for: Causal Inference for First Non‐Fatal Events With the Competing Risk of Death: A Principal Stratification Approach
Source: Stat Med. 2025 Nov 18;44(25-27):e70311. doi: 10.1002/sim.70311 (PMC12625808; doi:10.1002/sim.70311)
Supplement: Supplementary file 1 — Data files: sim70311‐sup‐0001‐DataFiles.zip. [file SIM-44-0-s001.zip › codes/simulations/combine.R]

setwd("./results")

# Choose one of the distributions
#distribution <- "gamma"
distribution <- "ig"

library(dplyr)

if (distribution == "gamma") {
  filenames <- list.files(path=getwd(), pattern = "^gamma.*$")
} else {
  filenames <- list.files(path=getwd(), pattern = "^ig.*$")
}

# for each filename: load file and create outline
pcp_summary <- lapply(filenames, function(filename) {
  data <- read.csv(filename, header = F)
  outline <- data %>% unlist()
  outline
})

# merge all outlines into one data frame (by appending them row-wise)
pcp_summary <- do.call(rbind, pcp_summary)

colnames(pcp_summary) <- c("cause_est", "pcp_est", "hyp_est",
                "gamma_true", "gamma", "lambda_ctrl", "lambda_trt",
                "eta_ctrl", "hr", "n",
                "death_prop_trt", "admincens_prop_trt", "lof_prop_trt", "followup_trt", "hosp_prop_trt",
                "death_prop_ctrl", "admincens_prop_ctrl", "lof_prop_ctrl", "followup_ctrl", "hosp_prop_ctrl")

# save merged data frame
if (distribution == "gamma") {
  write.csv(pcp_summary, "./pcp_gamma_summary.csv", row.names=FALSE)
} else {
  write.csv(pcp_summary, "./pcp_ig_summary.csv", row.names=FALSE)
}
