# Supplementary material for: Causal Inference for First Non‐Fatal Events With the Competing Risk of Death: A Principal Stratification Approach
Source: Stat Med. 2025 Nov 18;44(25-27):e70311. doi: 10.1002/sim.70311 (PMC12625808; doi:10.1002/sim.70311)
Supplement: Supplementary file 1 — Data files: sim70311‐sup‐0001‐DataFiles.zip. [file SIM-44-0-s001.zip › codes/simulations/simulation_summary.R]

library(dplyr)
library(magrittr)
library(latex2exp)
library(gt)

hazard_ratio <- 0.5
log_hr <- log(hazard_ratio)

# Choose one of the distributions
#distribution <- "gamma"
distribution <- "ig"

summary <- read.csv(paste("./pcp_", distribution, "_summary.csv", sep = ""), header = T)

# rounds of simulations
times <- summary %>% group_by(lambda_ctrl, gamma_true, gamma) %>% summarize(n = n()) %>% 
  pull(n) %>% unique() %>% as.numeric()

summary_aggr <- aggregate(summary[,c("cause_est", "pcp_est", "hyp_est",
                                  "death_prop_trt", "admincens_prop_trt", "lof_prop_trt",
                                  "followup_trt", "hosp_prop_trt", 
                                  "death_prop_ctrl", "admincens_prop_ctrl", "lof_prop_ctrl",
                                  "followup_ctrl", "hosp_prop_ctrl")], 
                          list(summary$gamma_true,
                               summary$gamma,
                               summary$lambda_ctrl,
                               summary$lambda_trt,
                               summary$eta_ctrl,
                               summary$hr,
                               summary$n), FUN = mean)

summary_sd <- aggregate(summary[,c("cause_est", "pcp_est", "hyp_est")], 
                        list(summary$gamma_true,
                             summary$gamma,
                             summary$lambda_ctrl,
                             summary$lambda_trt,
                             summary$eta_ctrl,
                             summary$hr,
                             summary$n), FUN = sd)

summary_aggr %<>% left_join(.,summary_sd, by = c("Group.1", "Group.2","Group.3","Group.4","Group.5","Group.6","Group.7"))

summary_aggr %<>% rename(cause_est = cause_est.x, pcp_est = pcp_est.x, hyp_est = hyp_est.x,
                         gamma_true=Group.1, gamma=Group.2, lambda_0 = Group.3, lambda_1 = Group.4, phi_0 = Group.5, HR = Group.6, n = Group.7,
                         cause_sd = cause_est.y, pcp_sd = pcp_est.y, hyp_sd = hyp_est.y)


# Display results
if (distribution=="gamma") {
  summary_aggr %<>% mutate(bias_cause = cause_est-log_hr, bias_pcp = pcp_est-log_hr, bias_hyp = hyp_est-log_hr,
                           bias_se_cause = cause_sd/sqrt(times), bias_se_pcp = pcp_sd/sqrt(times), bias_se_hyp = hyp_sd/sqrt(times),
                           hypothetical = exp(hyp_est), `cause-specific` = exp(cause_est), principal = exp(pcp_est))   
  
  summary_aggr %<>% mutate(log_HR = log_hr) %>% 
    mutate(across(c("death_prop_trt", "admincens_prop_trt", "lof_prop_trt",
                    "hosp_prop_trt", "death_prop_ctrl", "admincens_prop_ctrl",
                    "lof_prop_ctrl", "hosp_prop_ctrl"), round),
           across(c("followup_trt", "followup_ctrl"), round, 1),
           across(c("cause_est", "pcp_est", "hyp_est" ,"cause_sd", "pcp_sd", "hyp_sd",
                    "bias_cause", "bias_pcp", "bias_hyp", "bias_se_cause", "bias_se_pcp", "bias_se_hyp", "log_HR"), round, 3),
           across(c("hypothetical","cause-specific", "principal"), round, 2))
  
  summary_aggr %>%
    select(lambda_0,  gamma_true, death_prop_ctrl, admincens_prop_ctrl, lof_prop_ctrl, followup_ctrl, hosp_prop_ctrl,
           death_prop_trt, admincens_prop_trt, lof_prop_trt, followup_trt, hosp_prop_trt, bias_hyp, bias_se_hyp, hypothetical,
           bias_cause, bias_se_cause, `cause-specific`,
           gamma, bias_pcp, bias_se_pcp, principal) %>% arrange(lambda_0, gamma_true) %>% gt() %>%
    tab_spanner(label = "Model Parameters", columns = c(lambda_0,  gamma_true), level = 1) %>%
    tab_spanner(label = "Control", columns = c(death_prop_ctrl, admincens_prop_ctrl, lof_prop_ctrl, followup_ctrl, hosp_prop_ctrl), level = 1) %>%
    tab_spanner(label = "Treatment", columns = c(death_prop_trt, admincens_prop_trt, lof_prop_trt, followup_trt, hosp_prop_trt), level = 1) %>%
    tab_spanner(label = "Summary Statistics", columns = c(death_prop_ctrl, admincens_prop_ctrl, lof_prop_ctrl, followup_ctrl, hosp_prop_ctrl,
                                                          death_prop_trt, admincens_prop_trt, lof_prop_trt, followup_trt, hosp_prop_trt), level = 2) %>%
    tab_spanner(label = "Hypothetical", columns = c(bias_hyp, bias_se_hyp, hypothetical)) %>%
    tab_spanner(label = "Cause-specific", columns = c(bias_cause, bias_se_cause, `cause-specific`)) %>%
    tab_spanner(label = "Principal stratum", columns = c(gamma, bias_pcp, bias_se_pcp, principal)) %>%
    tab_spanner(label = "Estimation", columns = c(bias_hyp, bias_se_hyp, hypothetical,bias_cause, bias_se_cause, `cause-specific`, gamma, bias_pcp, bias_se_pcp, principal), level = 2) %>%
    cols_label(death_prop_trt = "dead", admincens_prop_trt = "censored", lof_prop_trt = "LOF", followup_trt	= "D", hosp_prop_trt = "event",
               death_prop_ctrl = "dead", admincens_prop_ctrl = "censored", lof_prop_ctrl = "LOF", followup_ctrl	= "D", hosp_prop_ctrl = "event",
               bias_cause = "Bias", bias_se_cause = "(SE)", `cause-specific` = "HR",
               bias_pcp = "Bias", bias_se_pcp = "(SE)", principal = "HR",
               bias_hyp = "Bias", bias_se_hyp= "(SE)", hypothetical = "HR")
  
  
  summary_aggr %>%
    select(lambda_0,  gamma_true, death_prop_ctrl, admincens_prop_ctrl, lof_prop_ctrl, followup_ctrl, hosp_prop_ctrl,
           death_prop_trt, admincens_prop_trt, lof_prop_trt, followup_trt, hosp_prop_trt, bias_hyp, bias_se_hyp, hypothetical,
           bias_cause, bias_se_cause, `cause-specific`,
           gamma, bias_pcp, bias_se_pcp, principal) %>% arrange(lambda_0, gamma_true) %>% select(-lambda_0) %>%
    mutate(hyp=paste(bias_hyp, paste("(", bias_se_hyp, ")", sep = "")), 
           cs=paste(bias_cause, paste("(", bias_se_cause, ")", sep = "")),
           ps=paste(bias_pcp, paste("(", bias_se_pcp, ")", sep = ""))) %>% 
    select(-bias_hyp, -bias_se_hyp, -bias_cause, -bias_se_cause, -bias_pcp, -bias_se_pcp) %>%
    mutate(across(c(death_prop_ctrl, admincens_prop_ctrl, lof_prop_ctrl, hosp_prop_ctrl,
                    death_prop_trt, admincens_prop_trt, lof_prop_trt, hosp_prop_trt), .fns = paste, "%", sep="")) %>%
    gt() %>%
    tab_spanner(label = "", columns = c(gamma_true), level = 1) %>%
    tab_spanner(label = "Control", columns = c(death_prop_ctrl, admincens_prop_ctrl, lof_prop_ctrl, followup_ctrl, hosp_prop_ctrl), level = 1) %>%
    tab_spanner(label = "Treatment", columns = c(death_prop_trt, admincens_prop_trt, lof_prop_trt, followup_trt, hosp_prop_trt), level = 1) %>%
    tab_spanner(label = "Summary Statistics", columns = c(death_prop_ctrl, admincens_prop_ctrl, lof_prop_ctrl, followup_ctrl, hosp_prop_ctrl,
                                                          death_prop_trt, admincens_prop_trt, lof_prop_trt, followup_trt, hosp_prop_trt), level = 2) %>%
    tab_spanner(label = "Hypothetical", columns = c(hyp, hypothetical)) %>%
    tab_spanner(label = "Cause-specific", columns = c(cs, `cause-specific`)) %>%
    tab_spanner(label = "Principal stratum", columns = c(gamma, ps, principal)) %>%
    tab_spanner(label = "Estimation", columns = c(hyp, hypothetical, cs, `cause-specific`, gamma, ps, principal), level = 2) %>%
    cols_label(death_prop_trt = "dead", admincens_prop_trt = "censored", lof_prop_trt = "LOF", followup_trt	= "D", hosp_prop_trt = "event",
               death_prop_ctrl = "dead", admincens_prop_ctrl = "censored", lof_prop_ctrl = "LOF", followup_ctrl	= "D", hosp_prop_ctrl = "event",
               cs = "Bias (SE)", `cause-specific` = "HR",
               ps = "Bias (SE)", principal = "HR",
               hyp = "Bias (SE)", hypothetical = "HR") %>% 
    cols_move(gamma, `cause-specific`) %>% cols_move(ps, gamma) %>% cols_move(principal, ps) %>% as_latex() %>% as.character()
  
} else {
  summary_aggr %<>% mutate(bias_cause = cause_est-hyp_est, bias_pcp = pcp_est-hyp_est, 
                           bias_se_cause = cause_sd/sqrt(times), bias_se_pcp = pcp_sd/sqrt(times), bias_se_hyp = hyp_sd/sqrt(times),
                           hypothetical = exp(hyp_est), `cause-specific` = exp(cause_est), principal = exp(pcp_est))
  
  summary_aggr %<>% mutate(log_HR = log_hr) %>% 
    mutate(across(c("death_prop_trt", "admincens_prop_trt", "lof_prop_trt",
                    "hosp_prop_trt", "death_prop_ctrl", "admincens_prop_ctrl",
                    "lof_prop_ctrl", "hosp_prop_ctrl"), round),
           across(c("followup_trt", "followup_ctrl"), round, 1),
           across(c("cause_est", "pcp_est", "hyp_est" ,"cause_sd", "pcp_sd", "hyp_sd",
                    "bias_cause", "bias_pcp", "bias_se_cause", "bias_se_pcp", "bias_se_hyp", "log_HR"), round, 3),
           across(c("hypothetical","cause-specific", "principal"), round, 2))
  
  summary_aggr %>%
    select(lambda_0,  gamma_true, death_prop_ctrl, admincens_prop_ctrl, lof_prop_ctrl, followup_ctrl, hosp_prop_ctrl,
           death_prop_trt, admincens_prop_trt, lof_prop_trt, followup_trt, hosp_prop_trt, hyp_est, bias_se_hyp, hypothetical,
           bias_cause, bias_se_cause, `cause-specific`,
           gamma, bias_pcp, bias_se_pcp, principal) %>% arrange(lambda_0, gamma_true) %>% gt() %>%
    tab_spanner(label = "Model Parameters", columns = c(lambda_0,  gamma_true), level = 1) %>%
    tab_spanner(label = "Control", columns = c(death_prop_ctrl, admincens_prop_ctrl, lof_prop_ctrl, followup_ctrl, hosp_prop_ctrl), level = 1) %>%
    tab_spanner(label = "Treatment", columns = c(death_prop_trt, admincens_prop_trt, lof_prop_trt, followup_trt, hosp_prop_trt), level = 1) %>%
    tab_spanner(label = "Summary Statistics", columns = c(death_prop_ctrl, admincens_prop_ctrl, lof_prop_ctrl, followup_ctrl, hosp_prop_ctrl,
                                                          death_prop_trt, admincens_prop_trt, lof_prop_trt, followup_trt, hosp_prop_trt), level = 2) %>%
    tab_spanner(label = "Hypothetical", columns = c(hyp_est, bias_se_hyp, hypothetical)) %>%
    tab_spanner(label = "Cause-specific", columns = c(bias_cause, bias_se_cause, `cause-specific`)) %>%
    tab_spanner(label = "Principal stratum", columns = c(gamma, bias_pcp, bias_se_pcp, principal)) %>%
    tab_spanner(label = "Estimation", columns = c(hyp_est, bias_se_hyp, hypothetical,bias_cause, bias_se_cause, `cause-specific`, gamma, bias_pcp, bias_se_pcp, principal), level = 2) %>%
    cols_label(death_prop_trt = "dead", admincens_prop_trt = "censored", lof_prop_trt = "LOF", followup_trt	= "D", hosp_prop_trt = "event",
               death_prop_ctrl = "dead", admincens_prop_ctrl = "censored", lof_prop_ctrl = "LOF", followup_ctrl	= "D", hosp_prop_ctrl = "event",
               bias_cause = "Bias", bias_se_cause = "(SE)", `cause-specific` = "HR",
               bias_pcp = "Bias", bias_se_pcp = "(SE)", principal = "HR",
               hyp_est = "Est", bias_se_hyp= "(SE)", hypothetical = "HR")
  
  
  summary_aggr %>%
    select(lambda_0,  gamma_true, death_prop_ctrl, admincens_prop_ctrl, lof_prop_ctrl, followup_ctrl, hosp_prop_ctrl,
           death_prop_trt, admincens_prop_trt, lof_prop_trt, followup_trt, hosp_prop_trt, hyp_est, bias_se_hyp, hypothetical,
           bias_cause, bias_se_cause, `cause-specific`,
           gamma, bias_pcp, bias_se_pcp, principal) %>% arrange(lambda_0, gamma_true) %>% select(-lambda_0) %>%
    mutate(hyp=paste(hyp_est, paste("(", bias_se_hyp, ")", sep = "")), 
           cs=paste(bias_cause, paste("(", bias_se_cause, ")", sep = "")),
           ps=paste(bias_pcp, paste("(", bias_se_pcp, ")", sep = ""))) %>% 
    select(-hyp_est, -bias_se_hyp, -bias_cause, -bias_se_cause, -bias_pcp, -bias_se_pcp) %>%
    mutate(across(c(death_prop_ctrl, admincens_prop_ctrl, lof_prop_ctrl, hosp_prop_ctrl,
                    death_prop_trt, admincens_prop_trt, lof_prop_trt, hosp_prop_trt), .fns = paste, "%", sep="")) %>%
    gt() %>%
    tab_spanner(label = "", columns = c(gamma_true), level = 1) %>%
    tab_spanner(label = "Control", columns = c(death_prop_ctrl, admincens_prop_ctrl, lof_prop_ctrl, followup_ctrl, hosp_prop_ctrl), level = 1) %>%
    tab_spanner(label = "Treatment", columns = c(death_prop_trt, admincens_prop_trt, lof_prop_trt, followup_trt, hosp_prop_trt), level = 1) %>%
    tab_spanner(label = "Summary Statistics", columns = c(death_prop_ctrl, admincens_prop_ctrl, lof_prop_ctrl, followup_ctrl, hosp_prop_ctrl,
                                                          death_prop_trt, admincens_prop_trt, lof_prop_trt, followup_trt, hosp_prop_trt), level = 2) %>%
    tab_spanner(label = "Hypothetical", columns = c(hyp, hypothetical)) %>%
    tab_spanner(label = "Cause-specific", columns = c(cs, `cause-specific`)) %>%
    tab_spanner(label = "Principal stratum", columns = c(gamma, ps, principal)) %>%
    tab_spanner(label = "Estimation", columns = c(hyp, hypothetical, cs, `cause-specific`, gamma, ps, principal), level = 2) %>%
    cols_label(death_prop_trt = "dead", admincens_prop_trt = "censored", lof_prop_trt = "LOF", followup_trt	= "D", hosp_prop_trt = "event",
               death_prop_ctrl = "dead", admincens_prop_ctrl = "censored", lof_prop_ctrl = "LOF", followup_ctrl	= "D", hosp_prop_ctrl = "event",
               cs = "Bias (SE)", `cause-specific` = "HR",
               ps = "Bias (SE)", principal = "HR",
               hyp = "Est (SE)", hypothetical = "HR") %>% 
    cols_move(gamma, `cause-specific`) %>% cols_move(ps, gamma) %>% cols_move(principal, ps) %>% as_latex() %>% as.character()
}
