# Supplementary material for: Causal Inference for First Non‐Fatal Events With the Competing Risk of Death: A Principal Stratification Approach
Source: Stat Med. 2025 Nov 18;44(25-27):e70311. doi: 10.1002/sim.70311 (PMC12625808; doi:10.1002/sim.70311)
Supplement: Supplementary file 1 — Data files: sim70311‐sup‐0001‐DataFiles.zip. [file SIM-44-0-s001.zip › codes/simulations/number.R]

#############################################################
# Generate four parameters used in the simulation studies
# - $\lambda_0$
# - true value of $\gamma$ used in generating the datasets
# - $\Tilda{\gamma}$ prespecified when estimating principal stratum probabilities
# - Random seed

#############################################################
library(dplyr)

# $\lambda_0$
lambda_ctrl <- c(0.25, 0.4)
# true value of $\gamma$ used in generating the datasets
gamma_true_val <- c(0.5, 2, 5)
# $\Tilda{\gamma}$ pre-specified when estimating principal stratum probabilities
gamma_val <- c(0.5, 2, 5)
# random seed: # of number simulations for each parameter configuration
setseed <- 1:1000

number <- expand.grid(lambda_ctrl, gamma_true_val, gamma_val, setseed)

number %<>% rename(lambda_ctrl = Var1, gamma_true_val = Var2, gamma_val = Var3, setseed = Var4) %>%
  arrange(lambda_ctrl, gamma_true_val, gamma_val, setseed)

write.table(number, file = "number.txt", sep = " ", row.names = F, col.names = F)
