# Supplementary material for: Causal Inference for First Non‐Fatal Events With the Competing Risk of Death: A Principal Stratification Approach
Source: Stat Med. 2025 Nov 18;44(25-27):e70311. doi: 10.1002/sim.70311 (PMC12625808; doi:10.1002/sim.70311)
Supplement: Supplementary file 1 — Data files: sim70311‐sup‐0001‐DataFiles.zip. [file SIM-44-0-s001.zip › codes/appendix codes/example_copula_est.R]

#############################################################
############ Application to the COPERNICUS trial ############
###################### Point estimate #######################
#### Using copulas to calculate principal stratum probs  ####
#############################################################

library(tidyverse)
library(magrittr)
library(survival)
library(pec)

# Load defined functions
# setwd() # set the working directory
source("./functions.R")

#---------------------------------------------
# Input Arguments
args <- commandArgs(trailingOnly=TRUE)
alpha0 <- as.numeric(args[1]) # $\alpha_0$ measures the correlation between the fatal and the non-fatal
alpha1 <- as.numeric(args[2]) # $\alpha_1$ measures the correlation between the two potential fatal outcomes
cov <- as.numeric(args[3]) # covariates selection indicator
#---------------------------------------------
# Load Data
copern <- read.csv("./data/copern.csv")
copern_cov <- read.csv("./data/copernbase.csv")

# Preprocessing
covariates <- if (cov == 1) {
  c("treat", "hr_si", "mi", "comdis", "diabetes", "diuretic", 
    "aceinhib", "digtalis", "amiodarn", "anticoag")
} else {
  c("treat")
}

copern_cov %<>% select(patno, all_of(covariates))

copern_first <- copern %>%
  group_by(patno) %>%
  mutate(death_time = max(day), death_ind = max(dead)) %>%
  select(-dead) %>%
  slice(1) %>%
  ungroup()

copern <- copern_first %>%
  right_join(copern_cov, by = c("patno", "treat")) %>%
  filter(day > 0) %>%
  mutate(treat = ifelse(treat == "A", 1, 0))

# Add first event information
copern %<>% group_by(patno) %>% 
  mutate(
    first_time = pmin(day, death_time), 
    first_ind = max(hosp, death_ind)
  ) %>% 
  ungroup()

# Subject IDs and Sample Size
n <- length(unique(copern$patno))
copern$newid <- 1:n

#---------------------------------------------
# Cox Model Fits
formula_death <- as.formula(paste("Surv(death_time, death_ind) ~", paste(covariates, collapse = " + ")))
formula_event <- as.formula(paste("Surv(first_time, first_ind) ~", paste(covariates, collapse = " + ")))

fit_death <- coxph(formula_death, copern, x = TRUE)
fit_event <- coxph(formula_event, copern, x = TRUE)

copern %<>% group_by(newid) %>% mutate(
  death_surv = predictSurvProb(fit_death, 
                               newdata = as.data.frame(across(all_of(covariates))), 
                               times = death_time) %>% 
    as.numeric()
) %>% ungroup()

#---------------------------------------------
# Calculate the probability in the denominator
biprob <- function(death_ind, event_ind, time, data, alpha0) {
  if (death_ind == 0 & event_ind == 0) {
    prob <- (data$death_surv^(-alpha0) + data$event_surv^(-alpha0) - 1)^(-1 / alpha0)
  } else if (death_ind == 0 & event_ind == 1) {
    prob <- (data$death_surv^(-alpha0) + data$event_surv^(-alpha0) - 1)^(-(1 + alpha0) / alpha0) * 
      data$event_surv^(-alpha0 - 1)
  } else if (death_ind == 1 & event_ind == 0) {
    prob <- (data$death_surv^(-alpha0) + data$event_surv^(-alpha0) - 1)^(-(1 + alpha0) / alpha0) * 
      data$death_surv^(-alpha0 - 1)
  } else {
    prob <- (1 + alpha0) * 
      (data$event_surv * data$death_surv)^(-1 - alpha0) * 
      (data$death_surv^(-alpha0) + data$event_surv^(-alpha0) - 1)^(-(1 + 2 * alpha0) / alpha0)
  }
  return(prob)
}

# Calculate the probability in the numerator
triprob <- function(death_ind, event_ind, time, data, alpha0, alpha1) {
  if (death_ind == 0 & event_ind == 0) {
    prob <- ((data$counter_death_surv^(-alpha1) + data$death_surv^(-alpha1) - 1)^(alpha0 / alpha1) + 
               data$event_surv^(-alpha0) - 1)^(-1 / alpha0)
  } else if (death_ind == 0 & event_ind == 1) {
    prob <- data$event_surv^(-alpha0 - 1) * 
      ((data$counter_death_surv^(-alpha1) + data$death_surv^(-alpha1) - 1)^(alpha0 / alpha1) + 
         data$event_surv^(-alpha0) - 1)^(-(1 + alpha0) / alpha0)
  } else if (death_ind == 1 & event_ind == 0) {
    prob <- data$death_surv^(-alpha1 - 1) * 
      (data$counter_death_surv^(-alpha1) + data$death_surv^(-alpha1) - 1)^((alpha0 - alpha1) / alpha1) * 
      ((data$counter_death_surv^(-alpha1) + data$death_surv^(-alpha1) - 1)^(alpha0 / alpha1) + 
         data$event_surv^(-alpha0) - 1)^(-(1 + alpha0) / alpha0)
  } else {
    prob <- (1 + alpha0) * 
      data$death_surv^(-1 - alpha1) * data$event_surv^(-1 - alpha0) * 
      (data$counter_death_surv^(-alpha1) + data$death_surv^(-alpha1) - 1)^((alpha0 - alpha1) / alpha1) * 
      ((data$counter_death_surv^(-alpha1) + data$death_surv^(-alpha1) - 1)^(alpha0 / alpha1) + 
         data$event_surv^(-alpha0) - 1)^(-(1 + 2 * alpha0) / alpha0)
  }
  return(prob)
}

#---------------------------------------------
# Define set of unique event times ($\mathcal{S}$)
candidate_time <- copern[copern$hosp == 1,]$day %>% unique() %>% sort()

# Create candidate set with principal stratum probabilities
candidate <- lapply(candidate_time, function(ct) {
  
  ct <- as.numeric(ct)
  
  # Identify at-risk subjects
  c_risk_id <- copern %>% filter(day >= ct) %>% pull(newid) %>% sort()
  data_atrisk <- copern %>% filter(newid %in% c_risk_id)

  data_atrisk %<>% group_by(newid) %>% 
    mutate(counter_death_surv = predictSurvProb(fit_death_cov, newdata = as.data.frame(across(all_of(covariates)) %>% mutate(treat = 1 - treat)), times = ct) %>% as.numeric(),
           event_surv = predictSurvProb(fit_event_cov, newdata = as.data.frame(across(all_of(covariates))), times = ct) %>% as.numeric()) %>% ungroup()
  
  data_atrisk %<>% mutate(
    p_principal_copula = case_when(
      death_ind==1 & day==ct ~ triprob(death_ind = 1, event_ind = 1, time = ct, data = data_atrisk, alpha0, alpha1)/biprob(death_ind = 1, event_ind = 1, time = ct, data = data_atrisk, alpha0),
      death_ind==1 & day>ct ~ triprob(death_ind = 1, event_ind = 0, time = ct, data = data_atrisk, alpha0, alpha1)/biprob(death_ind = 1, event_ind = 0, time = ct, data = data_atrisk, alpha0),
      death_ind==0 & day==ct ~ triprob(death_ind = 0, event_ind = 1, time = ct, data = data_atrisk, alpha0, alpha1)/biprob(death_ind = 0, event_ind = 1, time = ct, data = data_atrisk, alpha0),
      death_ind==0 & day>ct ~ triprob(death_ind = 0, event_ind = 0, time = ct, data = data_atrisk, alpha0, alpha1)/biprob(death_ind = 0, event_ind = 0, time = ct, data = data_atrisk, alpha0)
      
    ))    
  
  c_event_id <- copern %>% filter(day == ct & hosp == 1) %>% pull(newid)
  prob_pcp <- data_atrisk %>% filter(newid %in% c_risk_id) %>% pull(p_principal_copula)
  prob_event <- data_atrisk %>% filter(newid %in% c_event_id) %>% pull(p_principal_copula)
  
  return(list("risk_id" = c_risk_id, "event_id" = c_event_id, "prob" = prob_pcp, "prob_event" = prob_event))   
 
})

# Clean and Store Candidate Data
names(candidate) <- candidate_time
candidate <- Filter(Negate(anyNA), candidate)
unique_time <- as.numeric(names(candidate))

#---------------------------------------------
# max iterations in the Newton-Raphson algorithm
iters <- 100

p <- length(covariates)

# Implement the Newton-Raphson
store_betas <- matrix(NA, nrow = p, ncol = iters)

# Initial value for Beta
beta <- matrix(data = rep(0,p), nrow = p)

index = 1
for (i in 1:iters) {
  
  gradient <- Gradient_pcp(beta, copern, unique_time, candidate, covariates)
  variance <- Variance_pcp(beta, copern, unique_time, candidate, covariates)
  store_betas[,i] <- beta <- beta + variance %*% gradient
  
  # Convergence check
  if (i > 1 && sum(store_betas[,i] - store_betas[,i - 1]) < 1e-4) break

  index <- index + 1
}

# Extract Log Hazard Ratio
loghr <- store_betas[1, index]

# save results
write.table(cbind(alpha0, alpha1, cov, loghr), file = paste0("./results/est_", alpha0, "_", alpha1, "_cov", cov, ".csv"), sep = ",", row.names = F, col.names = F)
