# Supplementary material for: Causal Inference for First Non‐Fatal Events With the Competing Risk of Death: A Principal Stratification Approach
Source: Stat Med. 2025 Nov 18;44(25-27):e70311. doi: 10.1002/sim.70311 (PMC12625808; doi:10.1002/sim.70311)
Supplement: Supplementary file 1 — Data files: sim70311‐sup‐0001‐DataFiles.zip. [file SIM-44-0-s001.zip › codes/appendix codes/example_copula_summary.R]

setwd("./results")
library(dplyr)

#############################################################
# CI
filenames <- list.files(path=getwd(), pattern = "^copern.*$")

copern_summary <- lapply(filenames, function(filename) {
  data <- read.csv(filename, header = F)
  outline <- data %>% unlist()
  outline
})

copern_summary <- do.call(rbind, copern_summary)
colnames(copern_summary) <- c("alpha0", "alpha1", "cov", "loghr")

copern_summary %>% as_tibble() %>% group_by(cov, alpha0, alpha1) %>% 
  mutate(n = length(loghr),
         loghr_mean = mean(loghr), 
         loghr_median = median(loghr),
         loghr_lwr = quantile(loghr, probs = c(0.025)),
         loghr_upr = quantile(loghr, probs = c(0.975))) %>% slice(1) %>%
  mutate(hr_mean = exp(loghr_mean), hr_median = exp(loghr_median),
         hr_lwr = exp(loghr_lwr), hr_upr = exp(loghr_upr)) %>%
  select(-loghr) %>% mutate(ci_length = hr_upr - hr_lwr)

#############################################################
# Point estimate
filenames <- list.files(path=getwd(), pattern = "^est.*$")

copern_pointest <- lapply(filenames, function(filename) {
  data <- read.csv(filename, header = F)
  outline <- data %>% unlist()
  outline
})

copern_pointest <- do.call(rbind, copern_pointest)
colnames(copern_pointest) <- c("alpha0", "alpha1", "cov", "loghr")

copern_pointest %>% as_tibble() %>% arrange(cov) %>% mutate(hr = exp(loghr))
