# Supplementary material for: Causal Inference for First Non‐Fatal Events With the Competing Risk of Death: A Principal Stratification Approach
Source: Stat Med. 2025 Nov 18;44(25-27):e70311. doi: 10.1002/sim.70311 (PMC12625808; doi:10.1002/sim.70311)
Supplement: Supplementary file 1 — Data files: sim70311‐sup‐0001‐DataFiles.zip. [file SIM-44-0-s001.zip › codes/appendix codes/copula_comparison.R]

#############################################################
######### Compare Clayton, Gumbel, and Frank copulas ########
#############################################################
# Load libraries
library(tidyverse)
library(magrittr)
library(CopulaCenR)
library(survival)
library(pec)
library(ggplot2)
library(gridExtra)
library(ggpubr)

# set the working directory
# setwd() 

# Define whether to include baseline covariates (1 for include, 0 for exclude)
include_covariates <- TRUE

# Load Data
copern <- read.csv("./data/copern.csv")
copern_cov <- read.csv("./data/copernbase.csv")

# Select covariates based on the configuration
covariates <- if (include_covariates) {
  c("treat", "hr_si", "mi", "comdis", "diabetes", "diuretic", 
    "aceinhib", "digtalis", "amiodarn", "anticoag")
} else {
  c("treat")
}

# Preprocess data
copern_cov %<>% select(patno, all_of(covariates))

copern_first <- copern %>%
  group_by(patno) %>%
  mutate(death_time = max(day), death_ind = max(dead)) %>%
  select(-dead) %>%
  slice(1) %>%
  ungroup()

copern <- copern_first %>%
  right_join(copern_cov, by = c("patno", "treat")) %>%
  filter(day > 0) %>%
  mutate(treat = ifelse(treat == "A", 1, 0))

# Add first event information
copern %<>% group_by(patno) %>% 
  mutate(
    first_time = pmin(day, death_time), 
    first_ind = max(hosp, death_ind)
  ) %>% 
  ungroup()

#---------------------------------------------
# Reshape data for bi-variate copula analysis
copern_reshaped <- copern %>%
  pivot_longer(cols = c(first_time, death_time), names_to = "ind", values_to = "obs_time") %>%
  mutate(
    ind = if_else(ind == "first_time", 1, 2),
    status = if_else(ind == 1, first_ind, death_ind)
  ) %>%
  select(id = patno, ind, obs_time, status, all_of(covariates)) %>% as.data.frame()

# Estimate the correlation parameter for different copulas

# - Clayton
clayton_fit <- rc_spCox_copula(data = copern_reshaped, var_list = covariates, copula = "Clayton", B = 200)
summary(clayton_fit)
clayton_coef <- coef(clayton_fit)["eta"]
tau_copula(eta = clayton_coef, copula = "Clayton")

# - Gumbel
gumbel_fit <- rc_spCox_copula(data = copern_reshaped, var_list = covariates, copula = "Gumbel", B = 200)
summary(gumbel_fit)
gumbel_coef <- coef(gumbel_fit)["eta"]
tau_copula(eta = gumbel_coef, copula = "Gumbel")

# - Frank
frank_fit <- rc_spCox_copula(data = copern_reshaped, var_list = covariates, copula = "Frank", B = 200)
summary(frank_fit)
frank_coef <- coef(frank_fit)["eta"]
tau_copula(eta = frank_coef, copula = "Frank")

#---------------------------------------------
# Use a subset of subjects who experienced both non-fatal and fatal events
copern %<>% filter(death_ind == 1 & hosp == 1)
n <- dim(copern)[1]

# Compute the empirical CDF of the fatal event
death_cdf_fn <- function(deathtime) {
  surv_count <- sum(copern$death_time > deathtime)
  surv_count/n
}

# Compute the empirical CDF of the first event
first_cdf_fn <- function(firsttime) {
  first_count <- sum(copern$first_time > firsttime)
  first_count/n
}

# Compute the empirical joint CDF of the first event and the fatal event
joint_cdf_fn <- function(deathtime, firsttime) {
  joint_count <- sum(copern$death_time > deathtime & copern$first_time > firsttime)
  joint_count/n
}

copern$death_cdf <- mapply(death_cdf_fn, copern$death_time)
copern$first_cdf <- mapply(first_cdf_fn, copern$first_time)
copern$joint_cdf <- mapply(joint_cdf_fn, copern$death_time, copern$first_time)

# The joint CDF computed by the empirical marginal distributions and the following copulas

# - Clayton 
copern$joint_cdf_clayton <- ((copern$death_cdf)^(-clayton_coef) + (copern$first_cdf)^(-clayton_coef) - 1)^(-1/clayton_coef)

# - Frank
frank_cdf <- function(u, v, alpha) {
  term1 <- exp(-alpha * u) - 1
  term2 <- exp(-alpha * v) - 1
  term3 <- exp(-alpha) - 1
  return(-1 / alpha * log(1 + (term1 * term2) / term3))
}

copern$joint_cdf_frank <- frank_cdf(copern$death_cdf, copern$first_cdf, alpha = frank_coef)  

# - Gumbel
gumbel_cdf <- function(u, v, alpha) {
  return(exp(-(((-log(u))^alpha + (-log(v))^alpha)^(1/alpha))))
}

copern$joint_cdf_gumbel <- gumbel_cdf(copern$death_cdf, copern$first_cdf, alpha = gumbel_coef)  

# Plot 
plot_clayton <- ggplot(copern, aes(x = joint_cdf, y = joint_cdf_clayton)) +
  geom_point(size = 0.01) +
  geom_abline(slope = 1, intercept = 0, color = "red", linetype = "solid", linewidth = 0.3) +
  labs(title = "Clayton Copula", x = "Empirical Joint Survival", y = "Joint Survival by Copula") +
  theme_minimal()

plot_gumbel <- ggplot(copern, aes(x = joint_cdf, y = joint_cdf_gumbel)) +
  geom_point(size = 0.01) +
  geom_abline(slope = 1, intercept = 0, color = "red", linetype = "solid", linewidth = 0.3) +
  labs(title = "Gumbel Copula", x = "Empirical Joint Survival", y = "Joint Survival by Copula") +
  theme_minimal()

plot_frank <- ggplot(copern, aes(x = joint_cdf, y = joint_cdf_frank)) +
  geom_point(size = 0.01) +
  geom_abline(slope = 1, intercept = 0, color = "red", linetype = "solid", linewidth = 0.3) +
  labs(title = "Frank Copula", x = "Empirical Joint Survival", y = "Joint Survival by Copula") +
  theme_minimal()

# Combine the plots
arranged <- grid.arrange(plot_clayton, plot_gumbel, plot_frank, nrow = 1)

# Save the plot
ggsave(filename = "copula_comparison.eps", 
       arranged,
       device = cairo_ps, 
       width = 9,
       height = 3, 
       units = "in")
